# Supplementary material for: Rapid and Simultaneous Determination of Anabolic Andro-Genic Steroids in Livestock and Poultry Meat Using One-Step Solid-Phase Extraction Coupled with UHPLC–MS/MS
Source: Molecules. 2023 Dec 22;29(1):84. doi: 10.3390/molecules29010084 (PMC10780017; doi:10.3390/molecules29010084)
Supplement: Supplementary file 1 [file molecules-29-00084-s001.zip]

Archive with 1 entries (1 files):
- molecules-2745114-supplementary.pdf
